# Supplementary material for: Framework for processing operando neutron radiography of energy devices
Source: Sci Rep. 2025 Jul 16;15:25835. doi: 10.1038/s41598-025-09425-w (PMC12267630; doi:10.1038/s41598-025-09425-w)
Supplement: Supplementary file 1 — Supplementary Material 1 [file 41598_2025_9425_MOESM1_ESM.zip]

Archive with 3 entries (3 files):
- Supplementary 3.ipynb
- Supplementary 1.pdf
- Supplementary 2.pdf
