# Supplementary material for: Framework for processing operando neutron radiography of energy devices
Source: Sci Rep. 2025 Jul 16;15:25835. doi: 10.1038/s41598-025-09425-w (PMC12267630; doi:10.1038/s41598-025-09425-w)
Supplement: Supplementary file 1 — Supplementary Material 1 [file 41598_2025_9425_MOESM1_ESM.zip › Supplementary 3.ipynb]

# %% [markdown]
# Supplementary 3: Image processing notebook

# %% [markdown]
Framework for Processing Operando Neutron Radiography of Energy Devices

J. Lee1*, E. R. Carreon Ruiz1, A. Kaestner1, P. Trtik1, M. Strobl1, P. Boillat1,2*

1 PSI Center for Neutron and Muon Sciences, Paul Scherrer Institute, 5232 Villigen PSI, Switzerland

2 PSI Center for Energy and Environmental Sciences, Paul Scherrer Institute, 5232 Villigen PSI, Switzerland

*Corresponding Author E-mail Address: jongmin.lee@psi.ch; pierre.boillat@psi.ch

# %% [markdown]
## Introduction

# %% [markdown]
This notebook demonstrates the use of Jupyter for the full correction process of fuel cell neutron imaging. The introduction chapter contains background information about the dataset, the applied processing and a few general concepts of this notebook.

*Note: This notebook was written and tested on Windows 11. Running on Mac or Linux machines may need adjustments, e.g. in the path specifications*

# %% [markdown]
### Description of the processed dataset

# %% [markdown]
The dataset *TEST01-NI* is used as a demonstration of a classical processing sequence for fuel cell neutron imaging experiments. It consists of measurements preformed with two different fuel cells. The dataset contains the following images.

# %% [markdown]
#### Images of cells during operation
The images of the cells during operation are organized in three time series (100 images each), each within a sub-folder.

# %% [markdown]
#### DRY reference images
Images of the dry cell are used to compensate for the beam attenuation by the cell structure, as well as a reference for positionning and for correcting the intensity of the other images. A series of 30 images for each cell is included in order to reduce the noise by averaging.

# %% [markdown]
#### BB reference images
For the BB reference images, the dry cell is placed in the beam and a grid of so called *black bodies* (strong neutron absorber clinders) is placed before the cell. These images are used to measure the background of neutron sscattered by the cell stucture or by the detector itself. A series of 10 BB images for each cell is included in the dataset.

# %% [markdown]
#### OB reference image

# %% [markdown]
The open beam (OB) images are measured with no object in the beam. It is used to compensate for the beam spatial heterogeneities, as well as for the spatial heterogeneities is the detector sensitivity. The dataset contains a series of 30 OB images, which is used for both cells.

# %% [markdown]
#### DC reference image
The so called dark current (DC) images* represent the camera background and are measured with all shutters closed (including the optical shutter of the CCD camera). The current dataset includes a single series of 24 images, which s used for both cells.

**The dark current, in partcular in scientific CCD cameras, is only a minor component of the camera background, which also contains the reading electronics bias for example. The images are nevertheless called "DC images" for historic reasons.*

# %% [markdown]
### Describtion of the applied image processing

# %% [markdown]
#### Applied corrections

# %% [markdown]
The main processing sequence include the following image corrections steps:

# %% [markdown]
##### DC subtraction
The DC image is subtracted pixel-wise from all other image, in order to compensate for the camera background. The merged DC image used for this subtraction is obtained by a pixel-wise median projection of the individual images DC.

# %% [markdown]
##### White spot filtering
White spots are due to gamma rays or other radiation directly hitting the camera chip. Unlike statistical noise. In this example, we use an outlier removal filter, where the value of pixels having a too high difference with their surroundings is replaced by the median value of these surroundings. The filter used is a 3D filter, where the "surroundings" are not only defined spatially, but also includes adjacent images in the time sequences. Because the white spots can cover severaladjacent pixels, but usually fall at different locations in succesive images, this is a more effective approach than a simple 2D filter.

# %% [markdown]
##### Gaussian filtering
This filter step is used to reduce the statistical noise. The statistical noise related to the limited number of photons hitting the camera include high spatial frequency components, which can be filtered out with a minimal impact on the effective spatial resolution.

# %% [markdown]
##### Open beam correction
In this correction the images are divided pixel-wise by the open beam image. The merged OB image is obtained by averaging all individual OB images, to which the previously decribed processing steps have been applied.

# %% [markdown]
##### Registration
When conduction fuel cell experiments, in particular at realistic operating temperatures (up to 80°C), small motions of the cell can occur due, for example, to the thermal dilatation of the support elements. To correct for this displacement, all images are registered to a reference (in this case, the DRY reference image) but applying a correlation algorithm on selected cell regions and finding the optimal geometrical transformation.

# %% [markdown]
##### Intensity correction
The main source of intensity variations is the beam intensity fluctuation. It can be corrected by defining a *non-changing area* (NCA) where there are no known changed (i.e. a region where no water can be present), and measuring the average intensity in this region. Here, the intensity in the NCA region of the DRY image is used as a reference for correction.
Moreover, small background fluctuations are sometimes observed. To compensate for these, a *dark non-changing area* (DNCA) is defined. Similar to the NCA, no water should be present in the DNCA region. Additionally, the DNCA should be chosen in a part the the transmission is as low as possible. The intensity correction is peformed by applying a gain and offset so that the average of the NCA and DNCA regions match the intensities of the same regions in the DRY reference.

# %% [markdown]
##### Subtraction of the scattered background
In this step, the background composed of neutrons scattered either by the fuel cell housing or by the detector is subtracted. This so called *scattered background* (SBKG) image is obtained from the black body (BB) image by measuring the intensity between each dot and performing an interpolation. This "SBKG interpolation" step is not part of the main sequence (as it is not applied to the experimental images), but consitutes the only step of a side sequence. The merged BB image is obtained by averaging all individual BB images, which also undergo all the processing steps decribed above.

Note that the merging (averaging) step occurs before the registration and intensity correction steps. The reason is that, if intensity correction would be performed before averaging, poorly exposed images would be multiplied by an important factor, which would add a significant amount of noise.

# %% [markdown]
##### Referencing
In this step, the images are divided pixel-wise by the corresponding DRY reference image, so that only the contribution of water to the beam attenuation remains.

Note that the DRY reference used for this correction step is not the same as the one used for the registering and intensity correction step: the DRY reference used for the referencing process needs to include the scattering background correction step.

# %% [markdown]
##### Positionning
Finally, the images are slightly rotated to that the flow channels of the fuel cell are perfectly horizontal.

# %% [markdown]
#### Processing workflow

# %% [markdown]
While the images obtained during the experiments themselves are processed linearly through the sequence of steps described above, the different reference images only require part of this processing (or some additional processing as the BB images). Moreover, some of the processing parameters are general and apply to all images, while other have specific values for the different processing groups.

The full process workflow is illustrated below:

<img src='Proc_dataflow_withSBKG.jpg' width=80%>

# %% [markdown]
### Description of this processing notebook

# %% [markdown]
This notebook applied the image processing described above, using the support functions provided by the *Pyerre* framework. A few further details are given here, and explanations are included along with the notebook code.

# %% [markdown]
#### General notebook concept
The general concept of this notebook is that a processing sequence for a single image is defined and then applied to a batch of images, reproducing the sub-directory structure of the source in the destination directory. In this way, multiple time sequences can be processed in a single step, as long as they use the same processing. Also, some images (e.g. the DRY, OB and BB images in the current example) are subject to only part of the processing sequence. The notebook is organized so that the same sequence definition is used, but with an indication that the process must stop after a given step. In this way, the processing parameters can be changed or even a new processing step can be added (e.g. additional filter) and the same processing is applied to all images which require it.

# %% [markdown]
#### Interactive input

# %% [markdown]
Some input function in the notebook are interactive (e.g. the selection of a given file or folder or the choice of a sub-region in an image). To this purpose, the magic command **_%load_** is used in combination with one of the _magic selectors_ defined as Python functions. The first time the cell containing the magic selector is executed, the interactive action (e.g. asking for a directory) is performed. The magic selector returns a statement such as *__base_dir = 'C:\MyDir'__* which directly assigns the selected value to a variable. The cell has to be executed a second time for this statement to be applied. On each further execution of the notebook, the interactive input is not required anymore - unless a change of parameter is desired. In this case, just remove the comment (#) sign before the corresponding **_'%load'_** statement and execute the cell again.

# %% [markdown]
## Initial settings

# %% [markdown]
### Imports

# %% [markdown]
First, we import all the necessary modules and support functions

# %% [markdown]
If this Jupyter Notebook has been installed using "pip install neured":

# %% [code]
import os, sys
import matplotlib
import scipy.signal as sp
import numpy as np
from neured.framework.magic_selectors import *
from neured import *
%gui qt

# %% [markdown]
### Base Directory

# %% [markdown]
Then, we define the _**base directory**_ for the measurement campaign. All further directories and files will be defined relatively to this base diretory, so that the notebook can be used even if the data is moved somewhere else.

**Update the path to point to the _'test-data'_ directory with the correct absolute path**. All other paths already included in this demo notebook are relative and the notebook should run with just setting the base path correctly.

*Note: as described above, the interactive selection is performed using the __%msel select_basedir()__ magic command. The first execution will call an interactive dialog to select the directory. The cell content will then be replaced by a statement assigning the base directory. Any further execution will directly apply the directory selection statement without the interactive window. If the directory is to be selected interactively again, remove the comment (#) sign before the __%msel__ magic command.*

# %% [code]
set_general_scope()

# %% [code]
set_params(base_dir = r"C:/Users/user/Downloads/test-data/test_data", general=True)
# %msel select_basedir(default=r"C:/Users/chlpu/Downloads/test-data/test_data")

# %% [code]
set_params(base_dir = r"C:/Users/user/Downloads/test-data/test_data", general=True)
# %msel select_basedir(default=r"C:/Users/chlpu/Downloads/test-data/test_data")

# %% [code]
set_params(skip_testing=False, general=True)

# %% [markdown]
## Processing sequence definition

# %% [markdown]
### General Info

# %% [markdown]
Here, we define the different steps of the processing sequence.

*Note: the following conventions have to be followed for the parameters of the processing steps:*
- *The first parameter must be the source image and called 'src_img'*
- *Any image type parameter should have a name ending with '_img'*
- *The parameter list should end with \**kwargs. This ensures that the unexpected keyword parameters do not throw an error*
- *The return value should be the processed image*
- *The 'src_img' input image is a 2-dimensional numpy array, and the returned image should by a numpy array of the same size*

# %% [markdown]
### DC correction

# %% [markdown]
In this step, the DC image is simply subtracted pixel-wise from the source image

# %% [code]
def dc_corr(src_img, header, dc_img, **kwargs):
    
    header['HISTORY'] = 'Processing: DC correction applied'
    
    return src_img.astype(float) - dc_img

# %% [markdown]
### White spots filter (3D)

# %% [markdown]
The white spots are removed by applying a 3D outlier filter of size 'ws_filter_size'. This parameter can either be a single value (in which case the filter size is the same in all dimension) or a 3-elements list with the sizes in x, y and z directions (z being the image number). The other filter parameter is the threshold.

For this processing, we use the "ro_filter_3D" defined in the "filters" module of the framework.

# %% [code]
def ws_filter(src_img, header, ws_filter_size, ws_threshold, **kwargs):
       
    dst_img = ro_filter_3D(src_img, filter_size=ws_filter_size,
                           threshold=ws_threshold, **kwargs)
    
    header['HISTORY'] = 'Processing: WS filter applied'
    
    return dst_img

# %% [markdown]
### Gaussian filter

# %% [markdown]
The gaussian filter removes the high frequency part of the noise. It uses a standard function from the 'scipy' package.

# %% [code]
def gauss_filter(src_img, header, sigma=0, **kwargs):
    
    from scipy.ndimage import gaussian_filter
    
    dst_img = gaussian_filter(src_img, sigma)
    
    header['HISTORY'] = 'Processing: Gaussian filter applied'
    
    return dst_img

# %% [markdown]
### Open beam correction

# %% [markdown]
In this step, the source image is divided pixel-wise by the open beam image.

# %% [code]
def ob_corr(src_img, header, ob_img, **kwargs):
    
    dst_img = np.nan_to_num(src_img / ob_img)
    
    header['HISTORY'] = 'Processing: OB correction applied'
    
    return dst_img

# %% [markdown]
### Registration

# %% [code]
def reg_corr(src_img, header, intref_img=None, reg_rois=None, reg_dof=None, **kwargs):
   
    debug={}
    
    if intref_img is None:
        header['HISTORY'] = 'Processing: Registration skipped'
        return src_img
    
    dst_img = img_align(src_img, intref_img, reg_rois, dof=reg_dof,
                        debug_data=debug)
    
    header['HISTORY'] = 'Processing: Registration applied'
    header['reg_params'] = '['+','.join(['{:.4g}'.format(x) for x in debug['C']])+']'
    
    return dst_img

# %% [markdown]
### Intensity correction

# %% [markdown]
If the 'nca' parameter is defined, the image intensity is rescaled so that its average value in the NCA region matches the average for the same region in the reference image. If 'nca' is not specified, the image is not modified.

# %% [code]
def intensity_corr(src_img, header, intref_img=None, nca=None, dnca=None, **kwargs):
       
    if intref_img is None or nca is None:
        header['HISTORY'] = 'Processing: Intensity correction skipped'
        return src_img
    
    header['HISTORY'] = 'Processing: Intensity correction applied'
      
    dst_img, int_ratio = int_corr(src_img, intref_img, nca, dnca)
    header['INTRATIO'] = int_ratio

    return dst_img

# %% [markdown]
### SBKG correction

# %% [markdown]
In this step, the previously calculated scattered background image is subtracted from the source image.

# %% [code]
def sbkg_corr(src_img, header, sbkg_img=None, **kwargs):
    
    if sbkg_img is None:
        header['HISTORY'] = 'Processing: SBKG correction skipped'
        return src_img
    
    header['HISTORY'] = 'Processing: SBKG correction applied'
    return src_img - sbkg_img

# %% [markdown]
### Referencing

# %% [markdown]
In this step, the image is divided pixel-wise by the reference image

# %% [code]
def reference(src_img, header, ref_img=None, **kwargs):
    
    if ref_img is None:
        header['HISTORY'] = 'Processing: Referencing skipped'
        return src_img
    
    header['HISTORY'] = 'Processing: Referencing applied'
    dst_img = np.nan_to_num(src_img / ref_img)
    
    return dst_img

# %% [markdown]
### Conversion to water thickness

# %% [code]
def conv_thickness(src_img, header, att_coeff=None, **kwargs):
    
    if att_coeff is None:
        header['HISTORY'] = 'Processing: Conversion to thickness skipped'
        return src_img
    
    header['HISTORY'] = 'Processing: Conversion to thickness applied'
    dst_img = -np.log(np.clip(src_img, 1e-3, 2))/att_coeff
    
    return dst_img

# %% [markdown]
### Positioning

# %% [code]
def positioning(src_img, header, rot_angle=None, **kwargs):
    
    from scipy.ndimage.interpolation import rotate
    
    if rot_angle is None:
        header['HISTORY'] = 'Processing: Positionning skipped'
        return src_img
    
    header['HISTORY'] = 'Processing: Positionning applied'
    dst_img = rotate(src_img, rot_angle)
    
    return dst_img

# %% [markdown]
### Sequence definition

# %% [markdown]
The sequence is finally specified as being the succesion of the previously defined steps.

# %% [code]
seq_corr_ref = [
    'raw',
    dc_corr,
    ws_filter,
    gauss_filter,
    'filtered',
    ob_corr,
    'OB corrected',
    reg_corr,
    intensity_corr,
    'intreg corrected',
    sbkg_corr,
    'SBKG corrected',
    reference,
    conv_thickness,
    positioning,
    'all corrections'
]

# %% [markdown]
## Adjusting the general processing parameters

# %% [markdown]
Here, we will adjust the parameters which apply for both cells

# %% [markdown]
### Creation of the merged DC image

# %% [markdown]
First, we create a merged image from the DC stack. To do so, we start defining the directory containing the DC images:

# %% [code]
set_params(dc_dir = r"100_source/100_raw/expXXX/ref/dc")
# %msel select_directory('dc_dir', default=r"100_source/100_raw/expXXX/ref/dc")

# %% [markdown]
Then, we define the destination file to save the merged DC image:

# %% [code]
set_params(dc_imgf = r"200_dest/201_dc_mrg/expXXX_dc_mrg.fits")
# %msel select_filesave_fits('dc_imgf', default=r"200_dest/201_dc_mrg/expXXX_dc_mrg.fits")

# %% [markdown]
Finally, we perform the merge using the __*simple_merge()*__ function. The merging process is defined as being a median projection.

# %% [code]
simple_merge(
    src = param('dc_dir'),
    dst = param('dc_imgf'),
    merger = mrg_medproj
)

# %% [markdown]
### Adjusting the white spots filter parameters

# %% [markdown]
#### Adjusting the threshold

# %% [markdown]
The threshold for white spots is adjusted automatically based on the noise in a test image. To this purpose, we need first to select an open beam image:

# %% [code]
set_params(test_ob_imgf = r"100_source/100_raw/expXXX/ref/ob/expXXX_ref_ob_00001.fits")
# %msel select_fileopen_fits('test_ob_imgf', default=r"100_source/100_raw/expXXX/ref/ob/expXXX_ref_ob_00001.fits")

# %% [markdown]
Then, we select a region of approximately constant intensity in the image:

# %% [code]
set_params(test_ob_roi = [491, 263, 1379, 615])
# %msel select_roi('test_ob_roi', param('test_ob_imgf'), default=[491, 263, 1379, 615])

# %% [markdown]
Finally, we apply the optimal threshold based on the statistical noise measured in the image:

# %% [code]
set_params(
    ws_threshold = ro_auto_threshold(param('test_ob_imgf'), param('test_ob_roi'))
)

# %% [markdown]
The *ro_auto_threshold()* function measures the statistical noise independently of the white spots by using the robust median absolute deviation (MAD) evaluation. It then selects a threshold corresponding to a 99% confidence interval.

# %% [markdown]
####  Adjusting the filter size

# %% [markdown]
Here, the filter will be tested by displaying the results of filtered images in the notebook. First, a directory is selected from which test images can be chosen.

# %% [code]
set_params(test_img_dir = r"100_source/100_raw/exp1XX")
# %msel select_directory('test_img_dir', default=r"100_source/100_raw/exp1XX")

# %% [markdown]
Then, a region of interest (ROI) is selected to display only a part of the result. This ensures that the resolution is sufficient to assess the filtering.

# %% [code]
set_params(test_roi = [122, 25, 373, 423])
# %msel select_roi('test_roi', param('test_img_dir'), default=[122, 25, 373, 423])

# %% [markdown]
The filter is then tested with different filter sizes.

*notes:*
- *The main processing sequence 'seq_corr_ref' is used, but only until the 'ws_filter' step. This is speficied using the parameter 'stop_after'*
- *The parameter 'dc_imgf' is a file name (the merged DC image generated previously). The **test_proc()** function automatically recognizes any parameters ending with '_imgf' as an image file name, loads the corresponding image and makes the image available to the processing steps as an image parameter ending with '_img'. In this case, the DC image will automatically be loaded from the file defined by the parameter 'dc_imgf' and placed into a parameter named 'dc_img', which is used in the first processing step (DC subtraction).*
- *The processing can be tested with different values of a single parameter, as defined by 'test_param' and 'test_values'*

# %% [code]
test_proc(
    src = param('test_img_dir'),
    seq = seq_corr_ref,
    proc_to='filtered',
    roi = param('test_roi'),
    test_param = 'ws_filter_size',
    test_values = ([1,1,1], [3,3,1], [5,5,1], [3,3,3]), # you can vary test values here
    nimg = 1,
    ncols = 3
)

# %% [markdown]
Based on the test results above, a filter size can be chosen.

# %% [code]
set_params(ws_filter_size = [3,3,3])

# %% [markdown]
### Adjusting the gaussian filter

# %% [markdown]
The gaussian filter is used to suppress some of the statistical noise. Because the magnitude of this noise is lower than the whit spots, we chose a region with a relatively low contrase, so that the noise will be more visible:

# %% [code]
set_params(test_roi = [378, 638, 351, 240])
# %msel select_roi('test_roi', param('test_img_dir'), default=[378, 638, 351, 240])

# %% [markdown]
And test the processing with different sigma values.

# %% [code]
test_proc(
    src = param('test_img_dir'),
    seq = seq_corr_ref,
    proc_to = 'filtered',
    roi = param('test_roi'),
    test_param='sigma',
    test_values=(0, 0.5, 0.75, 1.0, 1.25, 1.5, 2.0, 3.0), # you can vary test values here
    nimg=1,
    ncols=2
)

# %% [markdown]
Based on this, we choose a value of 1.0 for sigma, corresponding to a good filtering of the noise without too much blurring of the structures.

# %% [code]
set_params(sigma = 1.0)

# %% [markdown]
### Creation of the merged OB image

# %% [markdown]
Here, we will create a merged open beam image from the corresponding image stack. First, the directory containing the images is selected:

# %% [code]
set_params(ob_dir = r"100_source/100_raw/expXXX/ref/ob")
# %msel select_directory('ob_dir', default=r"100_source/100_raw/expXXX/ref/ob")

# %% [markdown]
And the file for saving the merged image is defined:

# %% [code]
set_params(ob_imgf = r"200_dest/202_ob_mrg/expXXX_ob_mrg.fits")
# %msel select_filesave_fits('ob_imgf', default=r"200_dest/202_ob_mrg/expXXX_ob_mrg.fits")

# %% [markdown]
After this, the merge is performed, again using the __*simple_merge()*__ function. Note that this time, a preprocessing sequence is defined, which is the same as the main processing sequence but stopping after the 'ws_filter' step. For this merge, an average projection is used.

# %% [code]
simple_merge(
    src = param('ob_dir'),
    dst = param('ob_imgf'),
    merger = mrg_avgproj,
    seq = seq_corr_ref,
    proc_to = 'filtered'
)

# %% [markdown]
At this point, the general processing setup is finished.

# %% [markdown]
## Adjust the processing of the first cell (exp1XX)

# %% [markdown]
Here we setup the processing which is specific to the first cell. In case more than one cell/exp, copy and paste entire section and start with a new scope, e.g., set_group_scope('exp2xx").

# %% [code]
set_group_scope('exp1XX')

# %% [markdown]
### Source directory

# %% [markdown]
First, we specify the source directory for the images to be processed.

# %% [code]
set_params(src_dir = r"100_source/100_raw/exp1XX")
# %msel select_directory('src_dir', default=r"100_source/100_raw/exp1XX")

# %% [markdown]
### Creation of the merged dry reference images

# %% [markdown]
Here, we will create a merged dry reference image from the corresponding image stack. First, the directory containing the images is selected:

# %% [code]
set_params(dry_dir = r"100_source/100_raw/exp1XX/ref/dry")
# %msel select_directory('dry_dir', default=r"100_source/100_raw/exp1XX/ref/dry")

# %% [markdown]
And the file for saving the merged image is defined:

# %% [code]
set_params(dry_imgf = r"200_dest/203_dry_mrg/exp1XX_dry_mrg.fits")
# %msel select_filesave_fits('dry_imgf', default=r"200_dest/203_dry_mrg/exp1XX_dry_mrg.fits")

# %% [markdown]
After this, the merge is performed, again using the __*simple_merge()*__ function.

# %% [code]
simple_merge(
    src = param('dry_dir'),
    dst = param('dry_imgf'),
    merger = mrg_avgproj,
    seq = seq_corr_ref,
    proc_to = 'OB corrected'
)

# %% [markdown]
### Setup of the intensity correction

# %% [markdown]
Here, we will setup the parameters for the intensity correction. The region used for intensity correction is specified interactively.

# %% [code]
set_params(intreg_test_dir = r"100_source/100_raw/exp1XX/exp101")
# %msel select_directory('intreg_test_dir', default=r"100_source/100_raw/exp1XX/exp101")

# %% [code]
set_params(nca = [[400, 949, 336, 126], [983, 968, 263, 115], [1379, 968, 101, 119], [1614, 968, 94, 119], [419, 110, 318, 68], [1005, 113, 204, 68], [1401, 117, 79, 64], [1603, 128, 98, 53], [430, 268, 310, 60], [1001, 264, 204, 57], [1390, 278, 79, 42], [1599, 275, 105, 38]])
# %msel select_multiple_rois('nca', param('intreg_test_dir'), default=[[400, 949, 336, 126], [983, 968, 263, 115], [1379, 968, 101, 119], [1614, 968, 94, 119], [419, 110, 318, 68], [1005, 113, 204, 68], [1401, 117, 79, 64], [1603, 128, 98, 53], [430, 268, 310, 60], [1001, 264, 204, 57], [1390, 278, 79, 42], [1599, 275, 105, 38]])

# %% [code]
set_params(intref_imgf = param('dry_imgf'))

# %% [markdown]
### Setup of the registration

# %% [markdown]
Here, we define the ROI list for the registration:

# %% [code]
set_params(reg_rois = [([1735, 80, 149, 90], 'h'), ([1163, 61, 127, 72], 'h'), ([1724, 997, 152, 112], 'h'), ([444, 110, 204, 68], 'h'), ([1068, 957, 204, 119], 'v'), ([441, 953, 204, 119], 'v')])
# %msel select_multiple_rois('reg_rois', param('intreg_test_dir'), options=['b','h','v'], default=[([1735, 80, 149, 90], 'h'), ([1163, 61, 127, 72], 'h'), ([1724, 997, 152, 112], 'h'), ([444, 110, 204, 68], 'h'), ([1068, 957, 204, 119], 'v'), ([441, 953, 204, 119], 'v')])

# %% [markdown]
And we choose the allowed movements:

# %% [code]
set_params(reg_dof = ['tx','ty'])

# %% [code]
test_proc(
    src = param('intreg_test_dir'),
    seq = seq_corr_ref,
    ref_imgf = param('intref_imgf'),
    nimg = 4,
    ncols = 2, 
    disp_rect = [('nca', 'blue'), ('reg_rois', 'yellow')]
)

# %% [markdown]
### Setup of the scattered background (SBKG) correction

# %% [markdown]
First we need to create a merged BB image, this is done the same way as for the dry reference, but including the intensity correction in the pre-processing sequence. First we specify the source directory for the BB images:

# %% [code]
set_params(bb_dir = r"100_source/100_raw/exp1XX/ref/bb")
# %msel select_directory('bb_dir', default=r"100_source/100_raw/exp1XX/ref/bb")

# %% [markdown]
And the file for saving the merged image is defined:

# %% [code]
set_params(bb_imgf = r"200_dest/204_bb_mrg/exp1XX_bb_mrg.fits")
# %msel select_filesave_fits('bb_imgf', default=r"200_dest/204_bb_mrg/exp1XX_bb_mrg.fits")

# %% [markdown]
After this, the merge is performed, again using the __*simple_merge()*__ function.

# %% [code]
simple_merge(
    src = param('bb_dir'),
    dst = param('bb_imgf'),
    merger = mrg_avgproj,
    seq = seq_corr_ref,
    merge_at = 'filtered',
    proc_to = 'intreg corrected'
)

# %% [markdown]
Then, the scattered background (SBKG) image has to be computed from the BB image. First we select the mask image

# %% [code]
set_params(msk_imgf = r"100_source/110_msk/exp1XX_msk.fits")
# %msel select_fileopen_fits('msk_imgf', default=r"100_source/110_msk/exp1XX_msk.fits")

# %% [markdown]
And the destination file for the scattered background image

# %% [code]
set_params(sbkg_imgf = r"200_dest/205_sbkg/exp1XX_sbkg.fits")
# %msel select_filesave_fits('sbkg_imgf', default=r"200_dest/205_sbkg/exp1XX_sbkg.fits")

# %% [markdown]
And we finally compute the SBKG image:

# %% [code]
single_proc(
    src = param('bb_imgf'),
    dst = param('sbkg_imgf'),
    seq = [create_sbkg],
    BB_mask_imgf = param('msk_imgf')
)

# %% [markdown]
And we also store the reference image corrected for SBKG:

# %% [code]
set_params(dry_bc_imgf = r"200_dest/206_dry_bc_mrg/exp1XX_dry_bc_mrg.fits")
# %msel select_filesave_fits('dry_bc_imgf', default=r"200_dest/206_dry_bc_mrg/exp1XX_dry_bc_mrg.fits")

# %% [code]
single_proc(
    src = param('dry_imgf'),
    dst = param('dry_bc_imgf'),
    seq = seq_corr_ref,
    proc_from = 'OB corrected',
    proc_to = 'SBKG corrected',
    intref_imgf = None
)

# %% [markdown]
And we also store the BB image corrected for SBKG:

# %% [code]
set_params(bb_bc_imgf = r"200_dest/207_bb_bc_mrg/exp1XX_bb_bc_mrg.fits")
# %msel select_filesave_fits('bb_bc_imgf', default=r"200_dest/207_bb_bc_mrg/exp1XX_bb_bc_mrg.fits")

# %% [code]
single_proc(
    src = param('bb_imgf'),
    dst = param('bb_bc_imgf'),
    seq = seq_corr_ref,
    proc_from = 'intreg corrected',
    proc_to = 'SBKG corrected',
)

# %% [code]
set_params(ref_imgf = param('dry_bc_imgf'))

# %% [markdown]
### Setup of the attenuation coefficient

# %% [markdown]
We used the known attenuation coefficient of 0.35 $mm^{-1}$ for water at NEUTRA.

# %% [code]
set_params(att_coeff = 0.35)

# %% [markdown]
### Setup of the positionning

# %% [markdown]
We setup the rotation angle based on measurement in ImageJ

# %% [code]
set_params(rot_angle = 0.14)

# %% [markdown]
### Selection of the ROI to be kept

# %% [markdown]
Here we select the final cropping ROI after all the processing.

# %% [code]
set_params(roi = [58, 324, 1962, 631])
# %msel select_roi('roi', param('src_dir'), seq=seq_corr_ref, default=[58, 324, 1962, 631])

# %% [markdown]
### Final processing of the dry reference

# %% [code]
set_params(dry_final_imgf = r"200_dest/208_dry_final_mrg/exp1XX_dry_final_mrg.fits")
# %msel select_filesave_fits('dry_final_imgf', default=r"200_dest/208_dry_final_mrg/exp1XX_dry_final_mrg.fits")

# %% [code]
single_proc(
    src = param('dry_bc_imgf'),
    dst = param('dry_final_imgf'),
    seq = seq_corr_ref,
    proc_from = 'SBKG corrected',
    proc_to = 'all corrections',
    ref_imgf = None,
    att_coeff = None
)

# %% [markdown]
### Final test of the processing

# %% [markdown]
Finally, we test the processing on a subset of images (for example 10 images). The images are picked from the whole list of source images so that examples of different time series are shown. The chosen NCA region is displayed in blue, which allows to verify that there is no water in this region.

# %% [code]
set_params(skip_testing = False)

# %% [code]
test_proc(
    src = param('src_dir'),
    seq = seq_corr_ref,
    nimg = 4
)

# %% [markdown]
### Select the destination

# %% [markdown]
And last, we specify the destination directory for the processed images. This is not used right now, but it is better to have everything set up already.

# %% [code]
set_params(dst_dir = r"200_dest/209_wthick/exp1XX")
# %msel select_directory('dst_dir', default=r"200_dest/209_wthick/exp1XX")

# %% [markdown]
If more than 

# %% [markdown]
## Batch process all images

# %% [markdown]
When everything is set up, the batch processing can be applied to all images. 

# %% [code]
set_group_scope('exp1XX')

# %% [code]
batch_proc(
    src = param('src_dir'),
    dst = param('dst_dir'),
    seq = seq_corr_ref
)

# %% [markdown]
In case exp2xx is set up:

# %% [markdown]
set_group_scope('exp2XX')

# %% [code]
batch_proc(
    src = param('src_dir'),
    dst = param('dst_dir'),
    seq = seq_corr_ref
)

# %% [markdown]
# Examples of axuiliary functions

# %% [markdown]
## On-sitie processing

# %% [markdown]
The function below can be introduced to the working Notebook. Please make sure that batch_proc is completed once prior to running this function.

# %% [code]
import time
    
count = 1

def execute_repeated_task():   
   
    batch_proc(
    src = param('src_dir'),
    dst = param('dst_dir'),
    seq = seq_corr_ref,
    )
    
    print(f"The on-site processing was completed {count} times")
    
    count += 1 

# %% [markdown]
Below is the use of the function.

# %% [markdown]
## Time-series merging

# %% [markdown]
ts_list_merge is already provided in package and needs to be imported as follows:

# %% [code]
from mergers import ts_list_merge 

# %% [markdown]
The CSV (comma-separated values) file can be chosen, referenced to the param('base_dir'). Ensure that the CSV file is formatted in three columns as below:

name tstart tend 1st 20.11.2024 10:49 20.11.2024 11:04 2nd 20.11.2024 11:04 20.11.2024 11:19 3rd 20.11.2024 11:19 20.11.2024 11:34 4th 20.11.2024 11:34 20.11.2024 11:49

"tstart" and "tend" must be provide as: "dd.mm.yyyy hh:mm". The merged images will have names provided.

# %% [code]
set_params(ts_list_mrg = r"../mrg_list.csv")
# %msel select_fileopen_fits('ts_list_mrg', default=r"../mrg_list.csv")

# %% [code]
ts_list_merge(
    param('src_mrg'), 
    param('dst_mrg'), 
    merger = mrg_avgproj,
    ts_list = param('ts_list_mrg')
)
